# Supplementary material for: Assessment of Metal Intake by Selected Food Supplements Based on Beehive Products
Source: Foods. 2022 Apr 28;11(9):1279. doi: 10.3390/foods11091279 (PMC9101606; doi:10.3390/foods11091279)
Supplement: Supplementary file 1 [file foods-11-01279-s001.zip]

Archive with 1 entries (1 files):
- foods-1656024-SI.pdf
